# Supplementary material for: Supercritical CO2-Stable Cementing Materials Based on Vinyl Ester Resin for Maintaining Wellbore Integrity
Source: Materials (Basel). 2025 Jan 8;18(2):244. doi: 10.3390/ma18020244 (PMC11767227; doi:10.3390/ma18020244)
Supplement: Supplementary file 1 [file materials-18-00244-s001.zip]

Archive with 1 entries (1 files):
- materials-3332015-supplementary.pdf
